# Supplementary material for: ZincBind—the database of zinc binding sites
Source: Database (Oxford). 2019 Feb 5;2019:baz006. doi: 10.1093/database/baz006 (PMC6361820; doi:10.1093/database/baz006)
Supplement: Supplementary Data [file baz006_supp.zip]

Archive with 1 entries (1 files):
- ResidueSignatures_baz006.csv
