# Supplementary material for: ZincBind—the database of zinc binding sites
Source: Database (Oxford). 2019 Feb 5;2019:baz006. doi: 10.1093/database/baz006 (PMC6361820; doi:10.1093/database/baz006)
Supplement: Supplementary Data [file baz006_supp.zip › ResidueSignatures_baz006.csv]

C4	5565
C3H1	3424
H3	1924
C2H2	1287
E1H2	1110
D1H2	823
D1H3	690
C2H1	660
C3	649
D2H2	548
E1H1	547
D1H1	471
C1H2	333
H2	240
D1E1H1	237
E2	206
D1H4X1	198
C1D1H1	195
C2E1H1	179
D2E1H2	166
D1E1	162
E1H3	154
C1D1H4	147
D3E1K1	139
D1E1H2	125
D2	124
C2D1H1	115
D3H1L1S1	111
C9	108
D1E2H2	102
D1H6	102
C3D1	92
E2H1	87
E2H2	85
D2H5	75
C1H3	67
E4H2	64
C1H1	63
D1E1H3	59
C1E1	54
H4	54
D1H5	52
D2H1	50
C3E1	48
D2E1H1	48
C2	46
C1E1H1	46
D1E2	42
D2E1	39
C1D1H2	39
D2H1T1	37
D1H2X1	36
D3	36
C6	35
E1K1	34
C2E1	33
E3H1	32
D2H3N1	31
D1E1H4	29
C7	27
H5	27
D2E1H1S1T1	27
D2H4N1	26
D2E2	25
D3H3T1	25
D2E2H1	24
C1D1E1H1	24
D1E2H1	24
H1S1	23
E1H2X1	22
D2H3N1Y1	22
E2H1Q1	22
E1H1K1	21
H2X1	21
D1H4	21
C8H1	19
E7H1	19
E1H2Q1	19
C6H1	18
E3	18
H1N1	18
H1K1	17
C1D1	17
E1H2R1	16
H6	16
H1N2	15
D2H4	15
E1H1Q1	15
D3X1	15
C2D1	15
D2H3W1	15
D3H1S1V1	14
E1Q1	14
D1E1H2X1	13
E4H1	13
D1S1	13
H3Y1	13
D3H1L1S1X1	12
D3E1H2	12
C3N1	12
H3S1	12
C2R2	12
D3E1H3T1	12
C1E2	11
E1H2Y1	11
D1H1K1	11
C1E1H2	10
D1E3H2	10
H1Y1	10
D1H2N1	10
D1E2H3	10
E2Q1	10
H1M1	10
D3E1H3S1T1	10
D2E3N1	9
D3H5W1	9
E1H1N1	9
D3H1S1	9
C3H1T1	9
C4R1	9
D1E1H1S1	9
D1H3X1	9
C4K1	9
C1H4	9
D3E1H3T1X1	9
D2E1K1	9
D2H1S1	9
C1D1E1H4X1	8
A1D1H1	8
D1T1	8
D3H1L1	8
D3H1	8
A1D1	8
C2E1H2	8
H1Q1	8
D1N1	8
A1D1E1	8
D1K1	8
E1S1	8
E2K1	8
E4	8
C3T1	8
E1H1M1W1	8
E1H2V1	8
D1E1H1X1	7
D1G1H2	7
D3F1H1S1	7
D2H1X1	7
E1H4	7
D1E2H4	7
D1Q1	7
D1E3	7
D2E2H5	7
A1D2K1	7
E2G1H1	7
C3Y1	7
X2	7
D3H3	7
D3H3S1	7
G2H3S1V1	7
D2E1H2S1T1	7
C3K1	6
D1H4K1N1	6
D2H3	6
D2H5X1	6
D1E1N1	6
D2E1H6	6
D2E1H4	6
E1F1H2	6
E2H3	6
D2E1S1	6
C4S1	6
D2E1H1N1	6
E1H2L1	6
D3E1H3S1X1	6
C4D1	6
D1E1G1	6
E1H1T1	6
E1I1S1	6
C4H1	6
H3X1	6
A1E1H2	6
D3E1	6
E1M1	6
C2H1S1	6
C1D2H4N1	6
E1Q1X1	5
C2N1	5
D1E1H1T1	5
E1H2K1	5
H3N1	5
C1D1E1H3	5
D3E3	5
E2H1K1	5
H1X1Y1	5
C1E1H2Q1	5
C4N1	5
H2Y1	5
D2E1H3	5
D1H1S1	5
D1E1K1	5
D1H2T1	5
E1H2P1	5
D2E1X2	5
D1H2Q1	5
D2H3N1Q1	5
H2N1	5
D2I1	5
H3T1	5
C2K1	4
C2H1X1	4
D3H3X1	4
C1H1Y1	4
D3E2	4
D1K1N1	4
C1E1H3	4
C3R1	4
D1E1H4Y1	4
D1G1	4
A1C4	4
G2H1T1	4
D3H1L1X1	4
D2E1S1V1	4
D1E1H7	4
C1H5	4
C3E1H1	4
D4	4
C3E3H3	4
H2K1	4
H4N1X1	4
E1G1	4
E1T1	4
C2S1	4
C1H2Q1	4
C2R1	4
H1T1	4
E2K2	4
D2N1	4
L1M1R1T1	4
C2E2	4
C3H1K1	4
D1H1T1	4
H2M1	4
H1R1	4
H3M1	4
D3E1I1	4
D2E1X1	4
D3E2L1	4
D1E1H4K1N1	3
C1H1K1	3
C1D1H4N1	3
E1H5	3
A1D2H2N1	3
D1H2Y1	3
D1E1H3X1	3
D1E1G1H2	3
D4E1H3	3
C3E1H2	3
H1L1	3
E1H1M1	3
D4E2	3
E1G1H1	3
D1E1S1	3
D3H2	3
D3W1	3
E1R1	3
H1X1	3
E1N1	3
T2	3
G1H3	3
C4G1	3
C3D1H1	3
D1H1N1	3
A2	3
D2T1	3
G1K1	3
D4E2H1	3
C3X1	3
D2H4N1Y1	3
E1H1Y1	3
A1E1	3
C4T1	3
E1X1	3
G1H3X1	3
E1H1S1	3
D1E1H1R1	3
D2E2L1	3
C1G1H2	3
E1H1R1	3
D1G1H1	3
E1H1T2	2
D1H1R1	2
G2	2
D4H4	2
H12	2
D1E2P1	2
C1E1H1S1	2
C4E1	2
Q1S1	2
D3L1N1	2
D3F1H1	2
E2H4	2
E3H1Q1	2
D1H4Q1	2
D3H2L1S1	2
D3H3L1S1	2
E3G1H2N1Y1	2
C1D2H1	2
D2E2H1X1	2
A1D1H2N1	2
C1Q1	2
C8	2
D3I3	2
D1E1Y1	2
C1D1R1	2
H1N1Q1	2
D2H2T1	2
H5N1	2
N2	2
D4E1H3T1	2
D2E1H1S2	2
D3X2	2
D1H3Y1	2
H4X1	2
D3H1V1	2
C1K1	2
C1D1K1	2
D1H2S1	2
E1H2I1	2
G1H3S1V1	2
D3H3N1	2
C1D1E1	2
E2H2S1	2
D2E1H1N1X1	2
E2H1Y1	2
E1H2N1	2
C1E1G1H2R1	2
G2H3T1V1	2
C1H1R1	2
D3H1I1S1	2
C3H6	2
E1Y1	2
R2	2
D1E1Q1	2
C1D1H3	2
E1H1N2	2
D1S2	2
C2G1	2
D1H1Y1	2
A1V1Y1	2
E1G1H6Y1	2
D2E1V1	2
D1F1N1Q1	2
D2W1	2
D1E1M1S1	2
D3E1M1	2
D3E1M1S1	2
C2F1	2
A1H3	2
C5	2
P1X1	2
C3V1	2
D1E2Q1	2
D1H1M1	2
C2H1N1	2
E2S1	2
D1E2S1	2
C2T1	2
C2M1	2
C2D1H2	2
C3H1N1	2
D2E2H2	2
D1M1	2
E1H2T1	2
D1H2K1	2
D3S1	2
D3E1H4T1	2
H2W1	2
H3L1	2
C1D1H1S1	2
A1F1H1M1S1	2
C1T1	2
D4H2	2
D2H3N1S1	2
D2K1	2
A1D2	2
C3S1	2
C3H1Q1	2
D2E2H5X2	2
C1H2M1	2
D1E1H5N1W1	2
D2H4X1	2
Q2	2
D1E1X1	2
E1H3Y1	2
D1H6V1	2
D2H2W1	2
D2E1H1T1	2
H1M1W1	2
D3E1H2T1X1	2
H2Q1	2
D1E1R1	2
A1G2H3S1	2
G1H1S1	2
C1D2E2H2	2
D1E2L1	2
D3E1H3S2	2
D2E1H1N1Y1	2
D4E1H2	2
D2E1H5W1	2
G1H1	2
H1Q1S1	2
D2E4	2
D1E3H1	2
D3E1H1S1T1	2
D2X1	1
C1D1H1N1	1
D1E2K1	1
C9H1	1
D1H2R1	1
C1L1	1
A1C1S1	1
A1C1	1
C1N1	1
D2M1	1
C3L1	1
C3G1Y1	1
D4E2I1	1
D2E2H2S2	1
D1H1Q1	1
A1D1K1	1
C3G1M1	1
D2H3X1	1
D4E4H4	1
C1D3	1
A1C3	1
C2E1P1	1
C2P1	1
C2G1M1	1
D1E1G2H4K1N1S1V1	1
D3H2L1S1X1	1
S1V1	1
D2Q1	1
H2Y2	1
X3	1
D1E3N1Q1	1
C4Q1	1
D3H1S1W1	1
X1Y1	1
C1F1H2	1
C1H2Y1	1
C2X2	1
D4L1	1
C2D1L1	1
C2F1H1	1
D2H5N1	1
C1D1H4N1X1	1
Y9	1
D2H1I1	1
C1V1	1
C1Q1R1	1
A1C1G1	1
D3H2S1	1
A1C7	1
D3H1S1X1	1
D2K2	1
D1E1H3T1	1
D2H1L1S1	1
D2H5N1W1	1
M1S1Y1	1
E2R1	1
D3F1	1
D1E1H4X1	1
E1G1H2	1
D6H1R1	1
C3H2	1
A1H1Q1	1
D1H3N1	1
A1D1X2	1
E1K1N1	1
A1D1H2N1S1	1
C2H2V1	1
E6K3	1
C1D1E1H2	1
D2F1	1
E1F1N1V1	1
H3W1	1
D1F1K1	1
E1F1	1
D1R1	1
E2H1X1	1
D2G2I1	1
D2E2N1Q2S1	1
D2E2N1Q1	1
D1E1N1R1S1	1
A1C9	1
C1H1M1	1
D1X1	1
C1I3X2	1
H3V1	1
D2H5W1	1
D1H2M1	1
D1E2H2Y1	1
D3E1T1	1
D2E1N1Y1	1
D3E1Q1	1
D1E1H1K1	1
D2E1N1T1	1
C2H4X2	1
A1C1H1	1
D1E1L1	1
E1S1W1	1
E2Y1	1
E1H1X1	1
C1D1H1Q1	1
D1E1H2Q1	1
D2E1H5	1
D3H1N1	1
D1E1M1	1
H1V1	1
C2H2K1	1
H3P1	1
D6T2	1
D3T1	1
D1E2V1	1
C1H2K1	1
D2H2Y2	1
E3H2	1
E1H1V1	1
G3	1
C1E1H2Q2	1
K3	1
A1D2N1Q1	1
D2H3T1	1
D2G1T1	1
C2G1K1	1
A1S1T1	1
C2H1M1	1
C3M1	1
D1H1I1	1
C1S1	1
C1E1H1Q1	1
C1D2E1R1T1	1
D1H1S1Y1	1
C1D1E1H5N1	1
D2Y1	1
H2R1X1	1
A1D1V1Y1	1
D1F1N1	1
C1D2E1H2	1
D1E1H3Q1	1
D1E1V1	1
C1H1L1	1
D2H2N1	1
E1H2S1	1
E1H3X1	1
I2	1
H2I1	1
C1Q1V1	1
E6H3	1
H2X1Y1	1
E1Q1S1	1
E1W1	1
D2G1	1
E2F1	1
D1R1S1	1
D2E1H5Q1X2	1
D2E1H5Q1	1
G1H3P1	1
F1H1V1	1
C2H2Q1	1
C2Y1	1
C2D1E1H1	1
C2D1N1	1
C3H1L1	1
H4S1	1
D2E4H3	1
E4H3	1
C4E1N1	1
C1E1T1	1
C1G1H1	1
C2G2H2	1
D3E1H2L1	1
C1D4E1H1N1	1
E4H1Q1	1
D1H3Q1X1	1
D3E1H3X1	1
D2E1H1T2	1
C1H3N1	1
H1R1S1	1
E2I1L2	1
E3K1	1
D1G1Y1	1
D1E2H1Q1	1
R1S1	1
D1E4	1
D1E2H3K1	1
H4N1	1
A1F1M1S1	1
D2E1H2X1	1
D1H4Y1	1
D1H5Y1	1
D2I1N1	1
C1H3T1	1
C1E1H4	1
D2H1L1	1
D2F1H1L2T1Y1	1
D3H2L1	1
H3X2	1
A1E1H1	1
C2H2S1	1
D2H2S1T1	1
D3E1H4S1T1	1
D1H1Y2	1
C5H2	1
C4M1	1
D1Y1	1
E1H2P1Y1	1
D1H3N1W1	1
C6G1	1
D2S2	1
D4E1	1
C6H2	1
D1H3T1	1
E5H1	1
H2R1	1
C9H2	1
D1E2H2K1	1
C1D1H1T1	1
H3K1	1
D1E1P1	1
C1D2E1H1T1	1
C1D2E1H1	1
H3Q1	1
D2Q2	1
D3E1K1X1	1
C1E1H1M1	1
E2Q2	1
